# Supplementary material for: The Mussels That Came in From the Cold: Long‐Term Effects of the Population Collapse in the 1960s May Explain Low Abundances of Boreal Mussels in the Subarctic Despite the Warming
Source: Ecol Evol. 2026 Jun 3;16(6):e73763. doi: 10.1002/ece3.73763 (PMC13240005; doi:10.1002/ece3.73763)
Supplement: Supplementary file 2 — Table S1: Information about mussel samples from our own surveys (2000–2020). [file ECE3-16-e73763-s005.xlsx]

## Sheet: Лист 1
Table S1. Information about mussel samples from our own surveys (2000-2020).
Only monitoring populations are labeled with abbreviations, as in the text.
The biomass of mussels in individual samples (kg/m2) and the method used for its determination are specified.
For YaL samples used in demographic analysis, densities of mussels of each age are provided (N1-N11+, where N11+ - mussels older than 11 years).
If a subsample was used, it is indicated what proportion of adult and juvenile (juv.) mussels from the sample it included.
Site	Abbreviation	Coordinates	Year	Transect	Sample	Core, m2	B, kg/m2	B determination	(Sub)samples used in the demographic analysis	N1, ind/m2	N2, ind/m2	N3, ind/m2	N4, ind/m2	N5, ind/m2	N6, ind/m2	N7, ind/m2	N8, ind/m2	N9, ind/m2	N10, ind/m2	N11, ind/m2	N11+, ind/m2
Yarnyshnaya Inlet_lit	YaL	69,0884082, 36,0536761	2001	1	1	0.025	2.6921	by predicting	1	560	440	200	280	640	600	200	320	40	0	0	0
Yarnyshnaya Inlet_lit	YaL	69,0884082, 36,0536761	2001	1	2	0.025	2.48661	by predicting	1	760	1840	400	600	600	520	200	120	120	0	0	0
Yarnyshnaya Inlet_lit	YaL	69,0884082, 36,0536761	2001	1	3	0.025	1.42651	by predicting	1	360	1040	280	280	280	240	80	0	120	0	0	0
Yarnyshnaya Inlet_lit	YaL	69,0884082, 36,0536761	2002	1	1	0.025	0.336	by weighing	1	920	440	480	1100	0	40	0	0	0	0	0	0
Yarnyshnaya Inlet_lit	YaL	69,0884082, 36,0536761	2002	1	2	0.025	1.735	by weighing	1 (adult), 1/8 (juv.)	22200	3000	1500	836	160	40	40	0	0	0	0	0
Yarnyshnaya Inlet_lit	YaL	69,0884082, 36,0536761	2002	1	3	0.025	0.582	by weighing	1 (adult), 1/8 (juv.)	9600	2100	1800	1580	560	0	40	0	0	0	0	0
Yarnyshnaya Inlet_lit	YaL	69,0884082, 36,0536761	2003	1	1	0.05	0.439404	by predicting	1	0	0	320	540	240	20	0	20	0	0	0	0
Yarnyshnaya Inlet_lit	YaL	69,0884082, 36,0536761	2003	1	2	0.05	0.915589	by predicting	1 (adult), 1/8 (juv.)	0	560	1940	1100	120	0	0	0	0	0	0	0
Yarnyshnaya Inlet_lit	YaL	69,0884082, 36,0536761	2003	1	3	0.05	0.771981	by predicting	1/4 (adult), 1/8 (juv.)	320	11760	3520	400	0	0	0	0	0	0	0	0
Yarnyshnaya Inlet_lit	YaL	69,0884082, 36,0536761	2004	1	1	0.01	1.69641	by predicting	1	0	0	100	200	200	500	100	0	0	0	0	0
Yarnyshnaya Inlet_lit	YaL	69,0884082, 36,0536761	2004	1	2	0.01	2.99741	by predicting	1	0	0	100	800	600	300	0	100	100	0	0	0
Yarnyshnaya Inlet_lit	YaL	69,0884082, 36,0536761	2004	1	3	0.01	2.02823	by predicting	1	0	0	100	1000	800	700	0	0	0	0	0	0
Yarnyshnaya Inlet_lit	YaL	69,0884082, 36,0536761	2005	1	1	0.01	1.50919	by predicting	1	0	0	0	0	300	100	0	400	100	100	100	0
Yarnyshnaya Inlet_lit	YaL	69,0884082, 36,0536761	2005	1	2	0.01	3.34266	by predicting	1	0	0	0	100	700	500	200	400	200	200	0	0
Yarnyshnaya Inlet_lit	YaL	69,0884082, 36,0536761	2005	1	3	0.01	4.32679	by predicting	1	0	0	0	500	1800	700	100	0	0	0	0	0
Yarnyshnaya Inlet_lit	YaL	69,0884082, 36,0536761	2006	1	1	0.030303	1.47975	by predicting	1	297	363	231	462	462	561	297	231	99	0	33	0
Yarnyshnaya Inlet_lit	YaL	69,0884082, 36,0536761	2006	1	2	0.030303	1.34291	by predicting	1	660	495	66	231	429	462	396	165	132	33	0	0
Yarnyshnaya Inlet_lit	YaL	69,0884082, 36,0536761	2006	1	3	0.030303	0.399486	by predicting	1	990	363	231	33	297	132	99	33	33	66	0	0
Yarnyshnaya Inlet_lit	YaL	69,0884082, 36,0536761	2007	1	1	0.030303	0.124628	by predicting	1	0	0	33	0	0	33	66	33	33	0	0	0
Yarnyshnaya Inlet_lit	YaL	69,0884082, 36,0536761	2007	1	2	0.030303	0.582622	by predicting	1	0	0	165	66	66	264	594	462	33	0	33	66
Yarnyshnaya Inlet_lit	YaL	69,0884082, 36,0536761	2007	1	3	0.030303	3.19028	by predicting	1/2	1782	1056	990	594	1518	924	1254	858	198	66	66	0
Yarnyshnaya Inlet_lit	YaL	69,0884082, 36,0536761	2007	1	4	0.030303	0.392144	by predicting	1 (adult), 1/4 (juv.)	12012	5874	363	132	132	132	66	0	0	0	0	0
Yarnyshnaya Inlet_lit	YaL	69,0884082, 36,0536761	2009	1	1	0.030303	1.3068	by weighing	1	429	495	528	297	264	165	99	198	66	0	0	0
Yarnyshnaya Inlet_lit	YaL	69,0884082, 36,0536761	2009	1	2	0.030303	2.7588	by weighing	1	264	726	660	594	297	264	561	429	363	66	0	0
Yarnyshnaya Inlet_lit	YaL	69,0884082, 36,0536761	2009	1	3	0.030303	1.3398	by weighing	1	2838	3564	2475	2112	660	330	165	66	33	33	0	0
Yarnyshnaya Inlet_lit	YaL	69,0884082, 36,0536761	2009	1	4	0.030303	0.37983	by weighing	1 (adult), 1/2 (juv.)	6468	9570	1155	363	165	0	0	0	0	0	0	0
Yarnyshnaya Inlet_lit	YaL	69,0884082, 36,0536761	2010	1	1	0.030303	0.82929	by weighing	1	0	33	132	231	99	66	66	99	33	66	0	0
Yarnyshnaya Inlet_lit	YaL	69,0884082, 36,0536761	2010	1	2	0.030303	6.1743	by weighing	1/4 (adult), 1/8 (juv.)	10296	5544	2904	660	792	660	1056	1056	792	0	0	0
Yarnyshnaya Inlet_lit	YaL	69,0884082, 36,0536761	2010	1	3	0.030303	0.82731	by weighing	1 (adult), 1/10 (juv.)	0	10560	10890	1914	165	66	0	0	0	0	0	0
Yarnyshnaya Inlet_lit	YaL	69,0884082, 36,0536761	2011	1	1	0.030303	1.53219	by predicting	1/3	0	297	297	99	0	495	0	198	99	99	99	0
Yarnyshnaya Inlet_lit	YaL	69,0884082, 36,0536761	2011	1	2	0.030303	0.838518	by predicting	1	561	2112	1254	1023	759	396	99	33	66	0	0	33
Yarnyshnaya Inlet_lit	YaL	69,0884082, 36,0536761	2011	1	3	0.030303	1.49698	by predicting	1	1584	3234	4818	1914	627	132	66	0	0	33	0	0
Yarnyshnaya Inlet_lit	YaL	69,0884082, 36,0536761	2011	1	4	0.030303	0.437146	by predicting	1	693	1089	660	1485	429	99	33	33	0	0	0	0
Yarnyshnaya Inlet_lit	YaL	69,0884082, 36,0536761	2012	1	1	0.030303	0.313332	by predicting	1	2739	1254	0	132	297	99	0	0	0	0	0	0
Yarnyshnaya Inlet_lit	YaL	69,0884082, 36,0536761	2012	1	2	0.030303	0.582352	by predicting	1	12441	2178	396	330	462	165	0	33	0	33	0	0
Yarnyshnaya Inlet_lit	YaL	69,0884082, 36,0536761	2012	1	3	0.030303	0.575873	by predicting	1	11517	8448	2475	561	165	132	66	0	0	0	0	0
Yarnyshnaya Inlet_lit	YaL	69,0884082, 36,0536761	2012	1	4	0.030303	0.531259	by predicting	1	6369	12441	6138	297	0	66	33	0	0	0	0	0
Yarnyshnaya Inlet_lit	YaL	69,0884082, 36,0536761	2013	1	1	0.0256	0.175781	by weighing	1	312.5	859.375	546.875	39.0625	39.0625	0	0	0	0	0	0	0
Yarnyshnaya Inlet_lit	YaL	69,0884082, 36,0536761	2013	1	2	0.0256	0.382812	by weighing	1	39.0625	1914.06	507.812	390.625	585.938	117.188	39.0625	0	0	0	0	0
Yarnyshnaya Inlet_lit	YaL	69,0884082, 36,0536761	2013	1	3	0.0256	0.945312	by weighing	1 (adult), 1/4 (juv.)	2812.5	11054.7	3476.56	1132.81	742.188	156.25	39.0625	0	0	0	0	0
Yarnyshnaya Inlet_lit	YaL	69,0884082, 36,0536761	2013	1	4	0.0256	0.68457	by weighing	1 (adult), 1/8 (juv.)	1250	16367.2	3398.44	234.375	39.0625	0	0	0	0	0	0	0
Yarnyshnaya Inlet_lit	YaL	69,0884082, 36,0536761	2016	1	1	0.030303	1.48091	by predicting	1	0	198	99	231	627	1089	396	33	0	0	0	0
Yarnyshnaya Inlet_lit	YaL	69,0884082, 36,0536761	2016	1	2	0.030303	0.478891	by predicting	1	66	198	132	264	363	363	198	0	0	0	0	0
Yarnyshnaya Inlet_lit	YaL	69,0884082, 36,0536761	2016	1	3	0.030303	4.35303	by predicting	1/2	0	528	264	858	1320	2508	858	462	0	0	0	0
Yarnyshnaya Inlet_lit	YaL	69,0884082, 36,0536761	2016	1	4	0.030303	1.29766	by predicting	1	660	495	396	297	627	330	330	198	0	0	0	0
Yarnyshnaya Inlet_lit	YaL	69,0884082, 36,0536761	2017	1	1	0.030303	0.903306	by predicting	1	0	0	66	66	165	462	396	165	0	0	0	0
Yarnyshnaya Inlet_lit	YaL	69,0884082, 36,0536761	2017	1	2	0.030303	1.45457	by predicting	1	99	198	198	99	528	1089	462	264	0	0	0	0
Yarnyshnaya Inlet_lit	YaL	69,0884082, 36,0536761	2017	1	3	0.030303	4.56372	by predicting	1/2 (adult), 1 (juv.)	825	891	825	1452	2376	3696	858	528	0	0	0	0
Yarnyshnaya Inlet_lit	YaL	69,0884082, 36,0536761	2017	1	4	0.030303	0.527847	by predicting	1	495	462	660	396	99	165	99	33	0	0	0	0
Yarnyshnaya Inlet_lit	YaL	69,0884082, 36,0536761	2018	1	1	0.030303	1.17966	by predicting	1	231	363	132	198	198	231	363	264	165	0	0	0
Yarnyshnaya Inlet_lit	YaL	69,0884082, 36,0536761	2018	1	2	0.030303	3.48289	by predicting	1/4 (adult), 1 (juv.)	231	858	627	1254	396	1056	1716	660	264	0	0	0
Yarnyshnaya Inlet_lit	YaL	69,0884082, 36,0536761	2018	1	3	0.030303	1.1203	by predicting	1 or 1/5 (adult), 1 or 1/8 (juv.)	9438	11220	1254	990	99	33	33	0	0	0	0	0
Yarnyshnaya Inlet_lit	YaL	69,0884082, 36,0536761	2018	1	4	0.030303	0.322616	by predicting	1 (adult), 1/5 (juv.)	990	3300	1518	99	0	0	0	0	0	0	0	0
Yarnyshnaya Inlet_lit	YaL	69,0884082, 36,0536761	2020	1	1	0.030303	0.250357	by predicting	1	0	660	693	429	165	0	0	0	0	0	0	0
Yarnyshnaya Inlet_lit	YaL	69,0884082, 36,0536761	2020	1	2	0.030303	2.80244	by predicting	1 (adult), 1/8 (juv.)	528	2904	3432	1320	1056	495	594	132	132	0	0	0
Yarnyshnaya Inlet_lit	YaL	69,0884082, 36,0536761	2020	1	3	0.030303	0.397074	by predicting	1 (adult), 1/6 (juv.)	198	2574	3366	1089	132	0	0	0	0	0	0	0
Yarnyshnaya Inlet_lit	YaL	69,0884082, 36,0536761	2020	1	4	0.030303	0.456383	by predicting	1	132	528	693	660	198	66	0	0	0	0	0	0
Yarnyshnaya Inlet_bank	YaB	69,0873884, 36,0482566	2000	1	1	0.1	1.45	by predicting
Yarnyshnaya Inlet_bank	YaB	69,0873884, 36,0482566	2000	1	2	0.1	0.9	by predicting
Yarnyshnaya Inlet_bank	YaB	69,0873884, 36,0482566	2000	1	3	0.1	1.25	by predicting
Yarnyshnaya Inlet_bank	YaB	69,0873884, 36,0482566	2001	1	1	0.1	1.59	by predicting
Yarnyshnaya Inlet_bank	YaB	69,0873884, 36,0482566	2001	1	2	0.1	1.05	by predicting
Yarnyshnaya Inlet_bank	YaB	69,0873884, 36,0482566	2001	1	3	0.1	1.17	by predicting
Yarnyshnaya Inlet_bank	YaB	69,0873884, 36,0482566	2002	1	1	0.025	4.264	by weighing
Yarnyshnaya Inlet_bank	YaB	69,0873884, 36,0482566	2002	1	2	0.025	3.48	by weighing
Yarnyshnaya Inlet_bank	YaB	69,0873884, 36,0482566	2002	1	3	0.025	3.27	by weighing
Yarnyshnaya Inlet_bank	YaB	69,0873884, 36,0482566	2002	1	4	0.025	2.856	by predicting
Yarnyshnaya Inlet_bank	YaB	69,0873884, 36,0482566	2002	1	5	0.1	0.63	by predicting
Yarnyshnaya Inlet_bank	YaB	69,0873884, 36,0482566	2003	1	1	0.025	18.72	by predicting
Yarnyshnaya Inlet_bank	YaB	69,0873884, 36,0482566	2003	1	2	0.05	8.912	by predicting
Yarnyshnaya Inlet_bank	YaB	69,0873884, 36,0482566	2003	1	3	0.025	15.52	by predicting
Yarnyshnaya Inlet_bank	YaB	69,0873884, 36,0482566	2004	1	1	0.01	8.24	by predicting
Yarnyshnaya Inlet_bank	YaB	69,0873884, 36,0482566	2004	1	2	0.01	7.31	by predicting
Yarnyshnaya Inlet_bank	YaB	69,0873884, 36,0482566	2004	1	3	0.01	10	by predicting
Yarnyshnaya Inlet_bank	YaB	69,0873884, 36,0482566	2005	1	1	0.01	13.14	by predicting
Yarnyshnaya Inlet_bank	YaB	69,0873884, 36,0482566	2005	1	2	0.01	7.69	by predicting
Yarnyshnaya Inlet_bank	YaB	69,0873884, 36,0482566	2005	1	3	0.01	10.64	by predicting
Yarnyshnaya Inlet_bank	YaB	69,0873884, 36,0482566	2007	1	1	0.030303	2.2704	by predicting
Yarnyshnaya Inlet_bank	YaB	69,0873884, 36,0482566	2007	1	2	0.030303	2.7423	by predicting
Yarnyshnaya Inlet_bank	YaB	69,0873884, 36,0482566	2007	1	3	0.030303	4.62	by predicting
Yarnyshnaya Inlet_bank	YaB	69,0873884, 36,0482566	2007	1	4	0.030303	6.3096	by predicting
Yarnyshnaya Inlet_bank	YaB	69,0873884, 36,0482566	2009	1	1	0.030303	7.8441	by weighing
Yarnyshnaya Inlet_bank	YaB	69,0873884, 36,0482566	2009	1	2	0.030303	3.64122	by weighing
Yarnyshnaya Inlet_bank	YaB	69,0873884, 36,0482566	2009	1	3	0.030303	7.57746	by weighing
Yarnyshnaya Inlet_bank	YaB	69,0873884, 36,0482566	2009	1	4	0.030303	11.4345	by weighing
Yarnyshnaya Inlet_bank	YaB	69,0873884, 36,0482566	2010	1	1	0.030303	6.30113	by weighing
Yarnyshnaya Inlet_bank	YaB	69,0873884, 36,0482566	2010	1	2	0.030303	3.70095	by weighing
Yarnyshnaya Inlet_bank	YaB	69,0873884, 36,0482566	2010	1	3	0.030303	4.37021	by weighing
Yarnyshnaya Inlet_bank	YaB	69,0873884, 36,0482566	2011	1	1	0.030303	3.52572	by predicting
Yarnyshnaya Inlet_bank	YaB	69,0873884, 36,0482566	2011	1	2	0.030303	1.86978	by predicting
Yarnyshnaya Inlet_bank	YaB	69,0873884, 36,0482566	2011	1	3	0.030303	5.478	by predicting
Yarnyshnaya Inlet_bank	YaB	69,0873884, 36,0482566	2011	1	4	0.030303	8.70969	by predicting
Yarnyshnaya Inlet_bank	YaB	69,0873884, 36,0482566	2012	1	1	0.01	2	by weighing
Yarnyshnaya Inlet_bank	YaB	69,0873884, 36,0482566	2012	1	2	0.01	1.7	by weighing
Yarnyshnaya Inlet_bank	YaB	69,0873884, 36,0482566	2012	1	3	0.01	1.761	by weighing
Yarnyshnaya Inlet_bank	YaB	69,0873884, 36,0482566	2012	1	4	0.01	1.8	by weighing
Yarnyshnaya Inlet_bank	YaB	69,0873884, 36,0482566	2013	1	1	0.0256	1.18	by weighing
Yarnyshnaya Inlet_bank	YaB	69,0873884, 36,0482566	2013	1	2	0.0256	6.214	by weighing
Yarnyshnaya Inlet_bank	YaB	69,0873884, 36,0482566	2013	1	3	0.0256	3.148	by weighing
Yarnyshnaya Inlet_bank	YaB	69,0873884, 36,0482566	2013	1	4	0.0256	9.348	by weighing
Yarnyshnaya Inlet_bank	YaB	69,0873884, 36,0482566	2016	1	1	0.030303	10.4544	by predicting
Yarnyshnaya Inlet_bank	YaB	69,0873884, 36,0482566	2016	1	2	0.030303	3.5178	by predicting
Yarnyshnaya Inlet_bank	YaB	69,0873884, 36,0482566	2016	1	3	0.030303	1.3134	by predicting
Yarnyshnaya Inlet_bank	YaB	69,0873884, 36,0482566	2016	1	4	0.030303	0.7062	by predicting
Yarnyshnaya Inlet_bank	YaB	69,0873884, 36,0482566	2017	1	1	0.030303	8.9265	by predicting
Yarnyshnaya Inlet_bank	YaB	69,0873884, 36,0482566	2017	1	2	0.030303	17.721	by predicting
Yarnyshnaya Inlet_bank	YaB	69,0873884, 36,0482566	2017	1	3	0.030303	3.3594	by predicting
Yarnyshnaya Inlet_bank	YaB	69,0873884, 36,0482566	2018	1	1	0.030303	0.28215	by weighing
Yarnyshnaya Inlet_bank	YaB	69,0873884, 36,0482566	2018	1	2	0.030303	0.71478	by weighing
Yarnyshnaya Inlet_bank	YaB	69,0873884, 36,0482566	2018	1	3	0.030303	0.71478	by weighing
Yarnyshnaya Inlet_bank	YaB	69,0873884, 36,0482566	2018	1	4	0.030303	0.03762	by weighing
Yarnyshnaya Inlet_bank	YaB	69,0873884, 36,0482566	2020	1	1	0.030303	3.9501	by weighing
Yarnyshnaya Inlet_bank	YaB	69,0873884, 36,0482566	2020	1	2	0.030303	1.5048	by weighing
Yarnyshnaya Inlet_bank	YaB	69,0873884, 36,0482566	2020	1	3	0.030303	4.5144	by weighing
Yarnyshnaya Inlet_bank	YaB	69,0873884, 36,0482566	2020	1	4	0.030303	2.0691	by weighing
Dalne-Zelenetskaya Inlet	DP	69,1100448, 36,1000566	2001	1	1	0.1	1.525	by weighing
Dalne-Zelenetskaya Inlet	DP	69,1100448, 36,1000566	2001	1	2	0.1	1.238	by weighing
Dalne-Zelenetskaya Inlet	DP	69,1100448, 36,1000566	2001	1	3	0.1	1.344	by weighing
Dalne-Zelenetskaya Inlet	DP	69,1100448, 36,1000566	2001	1	4	0.1	0.209	by weighing
Dalne-Zelenetskaya Inlet	DP	69,1100448, 36,1000566	2004	1	1	0.0256	2.396	by weighing
Dalne-Zelenetskaya Inlet	DP	69,1100448, 36,1000566	2004	1	2	0.0256	1.313	by weighing
Dalne-Zelenetskaya Inlet	DP	69,1100448, 36,1000566	2004	1	3	0.0256	2.191	by weighing
Dalne-Zelenetskaya Inlet	DP	69,1100448, 36,1000566	2007	1	1	0.030303	0.132	by predicting
Dalne-Zelenetskaya Inlet	DP	69,1100448, 36,1000566	2007	1	2	0.030303	1.725	by predicting
Dalne-Zelenetskaya Inlet	DP	69,1100448, 36,1000566	2007	1	3	0.030303	0.025	by predicting
Dalne-Zelenetskaya Inlet	DP	69,1100448, 36,1000566	2009	1	1	0.1	0.51	by weighing
Dalne-Zelenetskaya Inlet	DP	69,1100448, 36,1000566	2009	1	2	0.1	2.54	by weighing
Dalne-Zelenetskaya Inlet	DP	69,1100448, 36,1000566	2009	1	3	0.1	2.022	by weighing
Dalne-Zelenetskaya Inlet	DP	69,1100448, 36,1000566	2009	1	4	0.1	1.671	by weighing
Dalne-Zelenetskaya Inlet	DP	69,1100448, 36,1000566	2013	1	1	0.0256	0.0428	by weighing
Dalne-Zelenetskaya Inlet	DP	69,1100448, 36,1000566	2013	1	2	0.0256	0.0428	by weighing
Dalne-Zelenetskaya Inlet	DP	69,1100448, 36,1000566	2013	1	3	0.0256	1.156	by weighing
Dalne-Zelenetskaya Inlet	DP	69,1100448, 36,1000566	2013	1	4	0.0256	1.044	by weighing
Kharlov Island_N	KhN	68,8124681, 37,3500942	2008	1	1	0.030303	1.965	by weighing
Kharlov Island_N	KhN	68,8124681, 37,3500942	2008	1	2	0.030303	2.186	by weighing
Kharlov Island_N	KhN	68,8124681, 37,3500942	2008	1	3	0.030303	2.841	by weighing
Kharlov Island_S	KhS	68,8044289, 37,3303078	2008	1	1	0.030303	1.68	by weighing
Kharlov Island_S	KhS	68,8044289, 37,3303078	2008	1	2	0.030303	0.495	by weighing
Kharlov Island_S	KhS	68,8044289, 37,3303078	2008	1	3	0.030303	0.284	by weighing
Kharlov Island_S	KhS	68,8044289, 37,3303078	2008	2	1	0.030303	1.198	by weighing
Kharlov Island_S	KhS	68,8044289, 37,3303078	2008	2	2	0.030303	2.17	by weighing
Kharlov Island_S	KhS	68,8044289, 37,3303078	2008	2	3	0.030303	0.985	by weighing
Murmanribi village	-	69,1169274, 36,0675135	2009	1	1	0.01	0.6315	by weighing
Murmanribi village	-	69,1169274, 36,0675135	2009	1	2	0.01	0.8124	by weighing
Murmanribi village	-	69,1169274, 36,0675135	2009	1	3	0.01	1.5033	by weighing
Murmanribi village	-	69,1169274, 36,0675135	2009	1	4	0.01	0.584	by weighing
Nemetskiy Island	-	69,124795, 36,0789223	2009	1	1	0.01	1.95467	by weighing
Nemetskiy Island	-	69,124795, 36,0789223	2009	1	2	0.01	3.23467	by weighing
Nemetskiy Island	-	69,124795, 36,0789223	2009	1	3	0.01	1.58933	by weighing
Nemetskiy Island	-	69,124795, 36,0789223	2009	1	4	0.01	2.442	by weighing
Nemetskiy Island	-	69,124795, 36,0789223	2009	1	5	0.01	3.792	by weighing
Podpakhta Inlet	-	69,1485738, 35,930434	2007	1	1	0.01	1.04	by predicting
Podpakhta Inlet	-	69,1485738, 35,930434	2007	1	2	0.01	0.42	by predicting
Podpakhta Inlet	-	69,1485738, 35,930434	2007	1	3	0.01	0.328	by predicting
Podpakhta Inlet	-	69,1485738, 35,930434	2007	1	4	0.01	0.14	by predicting
Ivanovskaya Inlet	-	68,2798314, 38,7199607	2008	1	1	0.030303	0.33	by weighing
Ivanovskaya Inlet	-	68,2798314, 38,7199607	2008	1	2	0.030303	0.46	by weighing
Ivanovskaya Inlet	-	68,2798314, 38,7199607	2008	1	3	0.030303	0.98	by weighing
Ivanovskaya Inlet	-	68,2798314, 38,7199607	2008	2	1	0.030303	0.33	by weighing
Ivanovskaya Inlet	-	68,2798314, 38,7199607	2008	2	2	0.030303	0.21	by weighing
Ivanovskaya Inlet	-	68,2798314, 38,7199607	2008	2	3	0.030303	0.09	by weighing
Ivanovskaya Inlet	-	68,2798314, 38,7199607	2008	2	4	0.030303	0.27	by weighing
