# Supplementary material for: The Mussels That Came in From the Cold: Long‐Term Effects of the Population Collapse in the 1960s May Explain Low Abundances of Boreal Mussels in the Subarctic Despite the Warming
Source: Ecol Evol. 2026 Jun 3;16(6):e73763. doi: 10.1002/ece3.73763 (PMC13240005; doi:10.1002/ece3.73763)
Supplement: Supplementary file 3 — Table S2: Environmental data used in demographic analysis (BIO‐ENV and RDA). [file ECE3-16-e73763-s008.xlsx]

## Sheet: Лист1
Table S2. Environmental data used in demographic analysis (BIO-ENV and RDA). Rows – years of generations birth, columns - values of environmental parameters averaged over time periods specified. Data are from Teriberka marine meteorological station
(WMO No. 22028, http://portal.esimo.ru/).
Generation	year of birth																lifespan
	Ta, °С				Tw, °С				Wave height, m				Wind speed, m/s				Ta, °С				Tw, °С
	Winter	Spring	Summer	Autumn	Winter	Spring	Summer	Autumn	Winter	Spring	Summer	Autumn	Winter	Spring	Summer	Autumn	Autumn	Spring	Summer	Winter	Autumn	Spring	Summer	Winter
1999	-6.90333	4.645	10.73	6.075	0.656667	4.45	10.25	7.855	0.57	0.415	0.47	0.655	7.03333	5.3	5.05	6.15	-4.66051	5.86308	11.7431	5.62346	1.23808	5.03385	10.3212	7.31808
2000	-4.34667	5.835	11.695	6.715	1.495	4.74	10.13	7.545	0.686667	0.48	0.425	0.62	8.51667	6.7	4.65	6.85	-4.47361	5.96458	11.8275	5.58583	1.28653	5.0825	10.3271	7.27333
2001	-5.22667	5.84	12.4	5.08	1.275	4.665	10.48	6.95	0.583333	0.485	0.6	0.645	7	6.1	6.25	6.35	-4.48515	5.97636	11.8395	5.48318	1.26758	5.11364	10.345	7.24864
2002	-4.905	5.1	11.175	2.845	0.705	4.845	10.55	6.8	0.7	0.535	0.59	0.795	8.23333	5.6	6.1	7.9	-4.34621	6.11545	11.7032	5.54364	1.28727	5.23045	10.2786	7.25091
2003	-4.99833	4.585	12.595	5.285	1.055	4.435	10.875	7.375	0.916667	0.52	0.48	0.645	9.03333	5.65	5.6	7.15	-4.35611	6.08889	11.8511	5.82111	1.32926	5.19333	10.3072	7.33167
2004	-3.84	5.82	14.31	5.045	1.26833	5.115	10.93	7.02	0.663333	0.515	0.365	0.835	7.31667	5.35	4.5	7.8	-4.21167	6.39833	11.6628	5.87222	1.37778	5.36167	10.1822	7.28722
2005	-4.51833	6.455	12.425	6.925	0.981667	5.175	11.035	8.015	0.788333	0.5	0.385	0.785	8.6	6.35	4.8	8.6	-4.25812	6.47063	11.3319	5.97562	1.39146	5.3925	10.0887	7.32062
2006	-3.95833	7.195	11.05	4.14	1.74167	6.005	10.575	6.91	0.618333	0.58	0.51	0.77	7.11667	6.45	5.6	7.9	-4.29979	6.97312	11.64	5.87375	1.42604	5.62063	10.2988	7.35813
2007	-3.87333	5.39	11.965	7.145	1.60833	5.3	10.175	7.945	0.681667	0.615	0.465	0.7	8.08333	6.9	5.5	7.3	-4.34857	6.94143	11.7243	6.12143	1.38095	5.56571	10.2593	7.42214
2008	-3.20667	5.315	10.09	5.385	2.10333	4.695	9.21	6.85	0.936667	0.64	0.7	0.71	8.21667	6.05	6.1	6.4	-4.12315	7.28389	11.8722	5.96056	1.54463	5.76389	10.3817	7.48556
2009	-3.99167	5.69	10.235	5.29	1.51167	4.91	9.255	7.38	0.951667	0.675	0.59	0.98	7.7	5.8	5.4	7.5	-4.19267	7.1175	12.486	5.9925	1.583	5.6735	10.6225	7.506
2010	-5.52	6.65	11.555	5.755	1.04	5.48	10.335	6.84	0.905	0.66	0.855	1.055	7.51667	6.4	6.55	7.85	-4.215	7.27611	12.7361	6.07056	1.59093	5.75833	10.7744	7.52
2011	-5.29833	7.7	12.435	7.42	0.653333	5.625	10.375	7.65	0.951667	0.665	0.7	0.865	8.53333	6.65	5.45	6.95	-3.90621	7.121	12.7405	6.079	1.72672	5.673	10.709	7.579
2012	-3.69833	7.37	10.9	5.745	1.49167	5.95	9.75	6.975	0.811667	0.72	0.68	0.825	8.08333	6.65	5.7	7.15	-3.74558	7.05667	12.7744	5.93	1.85058	5.67833	10.7461	7.57111
2013	-4.85167	10.475	14.89	6.11	1.25833	7	12.715	8.315	0.928333	0.575	0.735	0.885	7.58333	5.95	6.15	7.35	-3.75174	7.0175	13.0087	5.95312	1.89739	5.64438	10.8706	7.64562
2014	-3.41	5.295	12.03	4.605	2.05167	5.125	10.315	6.96	0.785	0.715	0.47	1.065	8.11667	5.8	5	7.3	-3.58675	6.52357	12.74	5.93071	1.99325	5.45071	10.6071	7.55
