# Supplementary material for: The Mussels That Came in From the Cold: Long‐Term Effects of the Population Collapse in the 1960s May Explain Low Abundances of Boreal Mussels in the Subarctic Despite the Warming
Source: Ecol Evol. 2026 Jun 3;16(6):e73763. doi: 10.1002/ece3.73763 (PMC13240005; doi:10.1002/ece3.73763)
Supplement: Supplementary file 4 — Table S3: All data on mussel biomass used in a study. [file ECE3-16-e73763-s007.xlsx]

## Sheet: Лист 1
Table S3. All data on mussel biomass used in a study.
For each site the locality name, geographic region, geographic coordinates, the year of study and source of information on mussel biomass are given.
Abbreviated names are given only for monitoring sites, as in the main text. "Area" corresponds to areas of most intensive mussel surveys.
The Google Earth numbers corresponds to the site numbers in Google Earth project: https://earth.google.com/earth/d/1lkg3GwyskhJ4F-N5sosKNMBAxC_6UrXZ?usp=sharing.
Site	Abbreviation	Geographical region	The area	Google Earth number	Year	Biomass, kg/m2	Latitude	Longitude	Source
Bolshoy Aynov Island	-	Western Murman	-	1	1959	0.2	69.8336	31.5615	Kussakin, 1963
Bolshoy Aynov Island	-	Western Murman	-	1	1967	0.23	69.8336	31.5615	Karpovich, 1967
Pechenga Inlet	-	Western Murman	-	2	1960	11.1	69.6438	31.3636	Romanova, 1969
Pechenga Inlet	-	Western Murman	-	2	1961	3.6	69.6438	31.3636	Romanova, 1969
Pechenga Inlet	-	Western Murman	-	2	2002	0.6	69.6438	31.3636	Milyutin, Sokolov, 2006
Ambarnaya Inlet	-	Western Murman	-	3	1960	6	69.6569	31.5312	Romanova, 1969
Ambarnaya Inlet	-	Western Murman	-	3	1961	6.2	69.6569	31.5312	Romanova, 1969
Ambarnaya Inlet	-	Western Murman	-	3	1981	0.026	69.6569	31.5312	Antipova et al., 1984
Malaya Volokovaya Inlet	-	Western Murman	-	4	1961	10	69.6614	31.7863	Romanova, 1969
Malaya Volokovaya Inlet	-	Western Murman	-	4	1981	0.011	69.6614	31.7863	Antipova et al., 1984
Kutovaya Inlet	-	Western Murman	-	5	1961	8.7	69.6287	31.9708	Romanova, 1969
Titovka Inlet	-	Western Murman	-	6	1960	4	69.5654	32.0501	Romanova, 1969
Titovka Inlet	-	Western Murman	-	6	1961	13.9	69.5654	32.0501	Romanova, 1969
Titovka Inlet	-	Western Murman	-	6	1981	0.0077	69.5654	32.0501	Antipova et al., 1984
Motka Inlet	-	Western Murman	-	7	1961	8	69.6911	32.1777	Romanova, 1969
Eyna Inlet	-	Western Murman	-	8	1960	3.1	69.6287	32.419	Romanova, 1969
Eyna Inlet	-	Western Murman	-	8	1961	7.2	69.6287	32.419	Romanova, 1969
Eyna Inlet	-	Western Murman	-	8	1981	0.065	69.6287	32.419	Antipova et al., 1984
Vichany Inlet	-	Western Murman	Kola Bay and its vicinity	9	1961	20	69.4589	32.6082	Romanova, 1969
Vichany Inlet	-	Western Murman	Kola Bay and its vicinity	9	1981	0.4	69.4589	32.6082	Antipova et al., 1984
Ara Inlet	-	Western Murman	Kola Bay and its vicinity	10	1961	19	69.3805	32.7989	Romanova, 1969
Ara Inlet	-	Western Murman	Kola Bay and its vicinity	10	1971	0.1	69.3805	32.7989	Antipova et al., 1984
Skovoroda Cove	-	Western Murman	Kola Bay and its vicinity	11	1961	6	69.4387	32.8479	Romanova, 1969
Ura Inlet	Ur	Western Murman	Kola Bay and its vicinity	12	1960	4	69.2924	32.8224	Romanova, 1969
Ura Inlet	Ur	Western Murman	Kola Bay and its vicinity	12	1961	2.3	69.2924	32.8224	Romanova, 1969
Ura Inlet	Ur	Western Murman	Kola Bay and its vicinity	12	1971	1.6	69.2924	32.8224	Antipova et al., 1984
Ura Inlet	Ur	Western Murman	Kola Bay and its vicinity	12	2002	1	69.2924	32.8224	Milyutin, Sokolov, 2006
Nasha Cove	-	Western Murman	Kola Bay and its vicinity	13	1961	32	69.3806	32.9143	Romanova, 1969
Nasha Cove	-	Western Murman	Kola Bay and its vicinity	13	1981	0.235	69.3806	32.9143	Antipova et al., 1984
Port Vladimir village	-	Western Murman	Kola Bay and its vicinity	14	1960	2.2	69.4143	33.1258	Romanova, 1969
Port Vladimir village	-	Western Murman	Kola Bay and its vicinity	14	1961	8	69.4143	33.1258	Romanova, 1969
Lodeynaya Inlet	-	Kola Bay	Kola Bay and its vicinity	15	1961	20	69.3502	33.4065	Romanova, 1969
Sayda Inlet	-	Kola Bay	Kola Bay and its vicinity	16	1960	4.1	69.2626	33.2752	Romanova, 1969
Sayda Inlet	-	Kola Bay	Kola Bay and its vicinity	16	1961	18	69.2626	33.2752	Romanova, 1969
Dvory Coves	-	Kola Bay	Kola Bay and its vicinity	17	1933	0.9	69.2366	33.4334	Zatsepin et al., 1948
Ekaterininskaya Gavan	-	Kola Bay	Kola Bay and its vicinity	18	1933	1.5	69.205	33.4524	Zatsepin et al., 1948
Pitkova Inlet	-	Kola Bay	Kola Bay and its vicinity	19	1961	4.1	69.1418	33.4122	Romanova, 1969
Tyuva Inlet	Tv	Kola Bay	Kola Bay and its vicinity	20	1960	7	69.1897	33.6104	Romanova, 1969
Tyuva Inlet	Tv	Kola Bay	Kola Bay and its vicinity	20	1961	8.4	69.1897	33.6104	Romanova, 1969
Tyuva Inlet	Tv	Kola Bay	Kola Bay and its vicinity	20	1971	1.8	69.1897	33.6104	Antipova et al., 1984
Tyuva Inlet	Tv	Kola Bay	Kola Bay and its vicinity	20	2004	2.6	69.1897	33.6104	Marchenko et al., 2023
Tyuva Inlet	Tv	Kola Bay	Kola Bay and its vicinity	20	2010	1.6	69.1897	33.6104	Marchenko et al., 2023
Zelenetskaya Zapadnaya Inlet	ZZ	Eastern Murman	Kola Bay and its vicinity	21	1961	3.8	69.2762	33.7018	Romanova, 1969
Zelenetskaya Zapadnaya Inlet	ZZ	Eastern Murman	Kola Bay and its vicinity	21	1971	0.5	69.2762	33.7018	Antipova et al., 1984
Zelenetskaya Zapadnaya Inlet	ZZ	Eastern Murman	Kola Bay and its vicinity	21	1981	0.2	69.2762	33.7018	Antipova et al., 1984
Zelenetskaya Zapadnaya Inlet	ZZ	Eastern Murman	Kola Bay and its vicinity	21	1985	2.468	69.2762	33.7018	Kostylev, 1989
Dolgaya Zapadnaya Inlet	-	Eastern Murman	Kola Bay and its vicinity	22	1961	2	69.284	33.8009	Romanova, 1969
Kildinskiy Strait	-	Eastern Murman	Kola Bay and its vicinity	23	1961	2.64	69.3181	34.3441	Romanova, 1969
Klimkovka Inlet	Km	Eastern Murman	Kola Bay and its vicinity	24	1961	4	69.2385	34.6431	Romanova, 1969
Klimkovka Inlet	Km	Eastern Murman	Kola Bay and its vicinity	24	1971	2.1	69.2385	34.6431	Antipova et al., 1984
Klimkovka Inlet	Km	Eastern Murman	Kola Bay and its vicinity	24	2009	1.9	69.2385	34.6431	Marchenko et al., 2023
Malye Oleni Islands	-	Eastern Murman	Kola Bay and its vicinity	25	1960	2	69.2352	34.7686	Romanova, 1969
Dolgaya Inlet	Dl	Eastern Murman	Kola Bay and its vicinity	26	1961	8	69.1879	34.9596	Romanova, 1969
Dolgaya Inlet	Dl	Eastern Murman	Kola Bay and its vicinity	26	1971	0.1	69.1879	34.9596	Antipova et al., 1984
Dolgaya Inlet	Dl	Eastern Murman	Kola Bay and its vicinity	26	2009	0.6	69.1879	34.9596	Marchenko et al., 2023
Teriberka Inlet	-	Eastern Murman	-	27	1961	8.5	69.1784	35.1493	Romanova, 1969
Teriberka Inlet	-	Eastern Murman	-	27	2002	0.7	69.1784	35.1493	Milyutin, Sokolov, 2006
Opasova Inlet	-	Eastern Murman	-	28	1960	3.1	69.2248	35.3733	Romanova, 1969
Voronya Inlet	-	Eastern Murman	-	29	1960	6.4	69.1819	35.7769	Romanova, 1969
Voronya Inlet	-	Eastern Murman	-	29	1971	0.03	69.1819	35.7769	Antipova et al., 1984
Podpakhta Inlet	-	Eastern Murman	-	30	2007	0.482	69.1486	35.9304	our data
Yarnyshnaya Inlet_bank	-	Eastern Murman	Dalnie Zelenetsy area	31	2000	1.2	69.0874	36.0483	our data
Yarnyshnaya Inlet_bank	-	Eastern Murman	Dalnie Zelenetsy area	31	2001	1.27	69.0874	36.0483	our data
Yarnyshnaya Inlet_bank	-	Eastern Murman	Dalnie Zelenetsy area	31	2002	2.9	69.0874	36.0483	our data
Yarnyshnaya Inlet_bank	-	Eastern Murman	Dalnie Zelenetsy area	31	2003	14.384	69.0874	36.0483	our data
Yarnyshnaya Inlet_bank	-	Eastern Murman	Dalnie Zelenetsy area	31	2004	8.517	69.0874	36.0483	our data
Yarnyshnaya Inlet_bank	-	Eastern Murman	Dalnie Zelenetsy area	31	2005	10.49	69.0874	36.0483	our data
Yarnyshnaya Inlet_bank	-	Eastern Murman	Dalnie Zelenetsy area	31	2007	3.986	69.0874	36.0483	our data
Yarnyshnaya Inlet_bank	-	Eastern Murman	Dalnie Zelenetsy area	31	2009	7.624	69.0874	36.0483	our data
Yarnyshnaya Inlet_bank	-	Eastern Murman	Dalnie Zelenetsy area	31	2010	4.791	69.0874	36.0483	our data
Yarnyshnaya Inlet_bank	-	Eastern Murman	Dalnie Zelenetsy area	31	2011	4.896	69.0874	36.0483	our data
Yarnyshnaya Inlet_bank	-	Eastern Murman	Dalnie Zelenetsy area	31	2012	1.815	69.0874	36.0483	our data
Yarnyshnaya Inlet_bank	-	Eastern Murman	Dalnie Zelenetsy area	31	2013	4.973	69.0874	36.0483	our data
Yarnyshnaya Inlet_bank	-	Eastern Murman	Dalnie Zelenetsy area	31	2016	3.998	69.0874	36.0483	our data
Yarnyshnaya Inlet_bank	-	Eastern Murman	Dalnie Zelenetsy area	31	2017	10.002	69.0874	36.0483	our data
Yarnyshnaya Inlet_bank	-	Eastern Murman	Dalnie Zelenetsy area	31	2018	0.437	69.0874	36.0483	our data
Yarnyshnaya Inlet_bank	-	Eastern Murman	Dalnie Zelenetsy area	31	2020	3.01	69.0874	36.0483	our data
Yarnyshnaya Inlet_lit	YaL	Eastern Murman	Dalnie Zelenetsy area	32	1939	14.1	69.0884	36.0537	Matveeva, 1948
Yarnyshnaya Inlet_lit	YaL	Eastern Murman	Dalnie Zelenetsy area	32	1971	1.8	69.0884	36.0537	Strelkov et al, 2001
Yarnyshnaya Inlet_lit	YaL	Eastern Murman	Dalnie Zelenetsy area	32	1972	0.8	69.0884	36.0537	Strelkov et al, 2001
Yarnyshnaya Inlet_lit	YaL	Eastern Murman	Dalnie Zelenetsy area	32	1987	1.667	69.0884	36.0537	Strelkov et al, 2001
Yarnyshnaya Inlet_lit	YaL	Eastern Murman	Dalnie Zelenetsy area	32	2000	0.83	69.0884	36.0537	Strelkov et al, 2001
Yarnyshnaya Inlet_lit	YaL	Eastern Murman	Dalnie Zelenetsy area	32	2001	2.202	69.0884	36.0537	our data
Yarnyshnaya Inlet_lit	YaL	Eastern Murman	Dalnie Zelenetsy area	32	2002	0.884	69.0884	36.0537	our data
Yarnyshnaya Inlet_lit	YaL	Eastern Murman	Dalnie Zelenetsy area	32	2003	0.709	69.0884	36.0537	our data
Yarnyshnaya Inlet_lit	YaL	Eastern Murman	Dalnie Zelenetsy area	32	2004	2.241	69.0884	36.0537	our data
Yarnyshnaya Inlet_lit	YaL	Eastern Murman	Dalnie Zelenetsy area	32	2005	3.06	69.0884	36.0537	our data
Yarnyshnaya Inlet_lit	YaL	Eastern Murman	Dalnie Zelenetsy area	32	2006	1.074	69.0884	36.0537	our data
Yarnyshnaya Inlet_lit	YaL	Eastern Murman	Dalnie Zelenetsy area	32	2007	1.072	69.0884	36.0537	our data
Yarnyshnaya Inlet_lit	YaL	Eastern Murman	Dalnie Zelenetsy area	32	2009	1.446	69.0884	36.0537	our data
Yarnyshnaya Inlet_lit	YaL	Eastern Murman	Dalnie Zelenetsy area	32	2010	2.61	69.0884	36.0537	our data
Yarnyshnaya Inlet_lit	YaL	Eastern Murman	Dalnie Zelenetsy area	32	2011	1.076	69.0884	36.0537	our data
Yarnyshnaya Inlet_lit	YaL	Eastern Murman	Dalnie Zelenetsy area	32	2012	0.501	69.0884	36.0537	our data
Yarnyshnaya Inlet_lit	YaL	Eastern Murman	Dalnie Zelenetsy area	32	2013	0.547	69.0884	36.0537	our data
Yarnyshnaya Inlet_lit	YaL	Eastern Murman	Dalnie Zelenetsy area	32	2016	1.903	69.0884	36.0537	our data
Yarnyshnaya Inlet_lit	YaL	Eastern Murman	Dalnie Zelenetsy area	32	2017	1.862	69.0884	36.0537	our data
Yarnyshnaya Inlet_lit	YaL	Eastern Murman	Dalnie Zelenetsy area	32	2018	1.526	69.0884	36.0537	our data
Yarnyshnaya Inlet_lit	YaL	Eastern Murman	Dalnie Zelenetsy area	32	2020	0.977	69.0884	36.0537	our data
Zapadniy Strait	-	Eastern Murman	Dalnie Zelenetsy area	33	1934	0.236	69.125	36.0741	Gurieva, 1948
Skalistaya Cove	-	Eastern Murman	Dalnie Zelenetsy area	34	1939	5.396	69.1241	36.073	Matveeva, 1948
Nemetskiy Island	-	Eastern Murman	Dalnie Zelenetsy area	35	1939	28.82	69.1248	36.0789	Matveeva, 1948
Nemetskiy Island	-	Eastern Murman	Dalnie Zelenetsy area	35	2009	2.602	69.1248	36.0789	our data
Probniy Cape	-	Eastern Murman	Dalnie Zelenetsy area	36	1939	6	69.1228	36.0734	Matveeva, 1948
Murmanribi village	-	Eastern Murman	Dalnie Zelenetsy area	37	1934	1.47	69.1169	36.0675	Gurieva, 1948
Murmanribi village	-	Eastern Murman	Dalnie Zelenetsy area	37	2009	0.883	69.1169	36.0675	our data
Dalne-Zelenetskaya Inlet	DP	Eastern Murman	Dalnie Zelenetsy area	38	1939	4.6	69.11	36.1001	Matveeva, 1948
Dalne-Zelenetskaya Inlet	DP	Eastern Murman	Dalnie Zelenetsy area	38	1972	0.09	69.11	36.1001	Strelkov et al, 2001
Dalne-Zelenetskaya Inlet	DP	Eastern Murman	Dalnie Zelenetsy area	38	1973	0.148	69.11	36.1001	Streltsov, 1978
Dalne-Zelenetskaya Inlet	DP	Eastern Murman	Dalnie Zelenetsy area	38	2000	0.113	69.11	36.1001	Strelkov et al, 2001
Dalne-Zelenetskaya Inlet	DP	Eastern Murman	Dalnie Zelenetsy area	38	2001	1.079	69.11	36.1001	our data
Dalne-Zelenetskaya Inlet	DP	Eastern Murman	Dalnie Zelenetsy area	38	2004	1.967	69.11	36.1001	our data
Dalne-Zelenetskaya Inlet	DP	Eastern Murman	Dalnie Zelenetsy area	38	2007	0.627	69.11	36.1001	our data
Dalne-Zelenetskaya Inlet	DP	Eastern Murman	Dalnie Zelenetsy area	38	2009	1.686	69.11	36.1001	our data
Dalne-Zelenetskaya Inlet	DP	Eastern Murman	Dalnie Zelenetsy area	38	2013	0.571	69.11	36.1001	our data
Zelenetskiy Cape	-	Eastern Murman	Dalnie Zelenetsy area	39	1934	1.719	69.1209	36.1068	Gurieva, 1948
Bolshoy Oleniy Island area	-	Eastern Murman	-	40	2003	0.8	69.0533	36.3351	Milyutin, Sokolov, 2006
Tryashchina Inlet	-	Eastern Murman	-	41	1960	1	68.9999	36.5275	Romanova, 1969
Tryashchina Inlet	-	Eastern Murman	-	41	1971	0.6	68.9999	36.5275	Antipova et al., 1984
Kharlov Island_NW	-	Eastern Murman	Seven Islands Archipelago area	42	1959	0.07913	68.8221	37.304	Kussakin, 1963
Kharlov Island_NW	-	Eastern Murman	Seven Islands Archipelago area	42	1968	0.0207	68.8221	37.304	Karpovich, 1968
Kharlov Island_S	KhS	Eastern Murman	Seven Islands Archipelago area	43	1939	1.165	68.8044	37.3303	Raskina, 1963
Kharlov Island_S	KhS	Eastern Murman	Seven Islands Archipelago area	43	1959	0.1618	68.8044	37.3303	Kussakin, 1963
Kharlov Island_S	KhS	Eastern Murman	Seven Islands Archipelago area	43	1968	0.0423	68.8044	37.3303	Karpovich, 1968
Kharlov Island_S	KhS	Eastern Murman	Seven Islands Archipelago area	43	1969	1.164	68.8044	37.3303	Karpovich, 1969
Kharlov Island_S	KhS	Eastern Murman	Seven Islands Archipelago area	43	1970	1.321	68.8044	37.3303	Karpovich, Shklyarevich, 1997
Kharlov Island_S	KhS	Eastern Murman	Seven Islands Archipelago area	43	1971	0.194	68.8044	37.3303	Karpovich, Shklyarevich, 1997
Kharlov Island_S	KhS	Eastern Murman	Seven Islands Archipelago area	43	1972	0.0649	68.8044	37.3303	Karpovich, Shklyarevich, 1997
Kharlov Island_S	KhS	Eastern Murman	Seven Islands Archipelago area	43	1973	0.039	68.8044	37.3303	Karpovich, Shklyarevich, 1997
Kharlov Island_S	KhS	Eastern Murman	Seven Islands Archipelago area	43	1974	0.148	68.8044	37.3303	Karpovich, Shklyarevich, 1997
Kharlov Island_S	KhS	Eastern Murman	Seven Islands Archipelago area	43	2008	1.135	68.8044	37.3303	our data
Kharlov Island_N	KhN	Eastern Murman	Seven Islands Archipelago area	44	1939	3.551	68.8125	37.3501	Raskina, 1963
Kharlov Island_N	KhN	Eastern Murman	Seven Islands Archipelago area	44	1970	0.334	68.8125	37.3501	Karpovich, Shklyarevich, 1997
Kharlov Island_N	KhN	Eastern Murman	Seven Islands Archipelago area	44	1971	0.00025	68.8125	37.3501	Karpovich, Shklyarevich, 1997
Kharlov Island_N	KhN	Eastern Murman	Seven Islands Archipelago area	44	1972	3.2e-05	68.8125	37.3501	Karpovich, Shklyarevich, 1997
Kharlov Island_N	KhN	Eastern Murman	Seven Islands Archipelago area	44	1973	3.2e-05	68.8125	37.3501	Karpovich, Shklyarevich, 1997
Kharlov Island_N	KhN	Eastern Murman	Seven Islands Archipelago area	44	1974	0.005	68.8125	37.3501	Karpovich, Shklyarevich, 1997
Kharlov Island_N	KhN	Eastern Murman	Seven Islands Archipelago area	44	2008	2.331	68.8125	37.3501	our data
Kharlov Island_bazar	-	Eastern Murman	Seven Islands Archipelago area	45	1939	5.967	68.8051	37.3724	Raskina, 1963
Kharlov Island_bazar	-	Eastern Murman	Seven Islands Archipelago area	45	1968	0.10655	68.8051	37.3724	Karpovich, 1968
Kharlov Island_E	-	Eastern Murman	Seven Islands Archipelago area	46	1939	3.32725	68.8022	37.3578	Raskina, 1963
Kharlov Island_E	-	Eastern Murman	Seven Islands Archipelago area	46	1968	0.00133	68.8022	37.3578	Karpovich, 1968
Semiostrovie area	-	Eastern Murman	Seven Islands Archipelago area	47	1961	2.15	68.7755	37.3566	Romanova, 1969
Semiostrovie area	-	Eastern Murman	Seven Islands Archipelago area	47	2003	0.7	68.7755	37.3566	Milyutin, Sokolov, 2006
Bolshoy Zelenets Island	-	Eastern Murman	Seven Islands Archipelago area	48	1959	0.102	68.7895	37.4178	Kussakin, 1963
Bolshoy Zelenets Island	-	Eastern Murman	Seven Islands Archipelago area	48	1968	0.021	68.7895	37.4178	Karpovich, 1968
Maliy Zelenets Island	-	Eastern Murman	Seven Islands Archipelago area	49	1968	0.00562	68.7856	37.4458	Karpovich, 1968
Veshnyak Island_S	Ve	Eastern Murman	Seven Islands Archipelago area	50	1959	0.0548	68.7638	37.4989	Kussakin, 1963
Veshnyak Island_S	Ve	Eastern Murman	Seven Islands Archipelago area	50	1968	0.0296	68.7638	37.4989	Karpovich, 1968
Veshnyak Island_S	Ve	Eastern Murman	Seven Islands Archipelago area	50	1970	0.681	68.7638	37.4989	Karpovich, Shklyarevich, 1997
Veshnyak Island_S	Ve	Eastern Murman	Seven Islands Archipelago area	50	1971	0.0197	68.7638	37.4989	Karpovich, Shklyarevich, 1997
Veshnyak Island_S	Ve	Eastern Murman	Seven Islands Archipelago area	50	1972	0.00276	68.7638	37.4989	Karpovich, Shklyarevich, 1997
Veshnyak Island_S	Ve	Eastern Murman	Seven Islands Archipelago area	50	1973	0.0015	68.7638	37.4989	Karpovich, Shklyarevich, 1997
Veshnyak Island_S	Ve	Eastern Murman	Seven Islands Archipelago area	50	1974	0.001	68.7638	37.4989	Karpovich, Shklyarevich, 1997
Veshnyak Island_N	-	Eastern Murman	Seven Islands Archipelago area	51	1959	0.02995	68.7662	37.5163	Kussakin, 1963
Veshnyak Island_N	-	Eastern Murman	Seven Islands Archipelago area	51	1968	0.00875	68.7662	37.5163	Karpovich, 1968
Stanovishche	-	Eastern Murman	Seven Islands Archipelago area	52	1939	1.053	68.7298	37.4975	Raskina, 1963
Stanovishche	-	Eastern Murman	Seven Islands Archipelago area	52	1968	0.09807	68.7298	37.4975	Karpovich, 1968
Kuvshin Island	-	Eastern Murman	Seven Islands Archipelago area	53	1968	0.00442	68.7415	37.5278	Karpovich, 1968
Plehanova Inlet	-	Eastern Murman	Seven Islands Archipelago area	54	1939	6.01	68.7228	37.5372	Raskina, 1963
Voyatka Inlet	-	Eastern Murman	Seven Islands Archipelago area	55	1939	1.028	68.7004	37.5721	Raskina, 1963
Voyatka Inlet	-	Eastern Murman	Seven Islands Archipelago area	55	1961	0.4	68.7004	37.5721	Romanova, 1969
Bolshoy Litsiy Island_S	BLS	Eastern Murman	Seven Islands Archipelago area	56	1939	4.622	68.6933	37.7319	Raskina, 1963
Bolshoy Litsiy Island_S	BLS	Eastern Murman	Seven Islands Archipelago area	56	1959	0.00204	68.6933	37.7319	Kussakin, 1963
Bolshoy Litsiy Island_S	BLS	Eastern Murman	Seven Islands Archipelago area	56	1968	0.00235	68.6933	37.7319	Karpovich, 1968
Bolshoy Litskiy Island_N	BLN	Eastern Murman	Seven Islands Archipelago area	57	1939	2.468	68.6983	37.7458	Raskina, 1963
Bolshoy Litskiy Island_N	BLN	Eastern Murman	Seven Islands Archipelago area	57	1959	0.00945	68.6983	37.7458	Kussakin, 1963
Bolshoy Litskiy Island_N	BLN	Eastern Murman	Seven Islands Archipelago area	57	1968	0.00639	68.6983	37.7458	Karpovich, 1968
Chervyanaya Inlet	-	Eastern Murman	-	58	1968	0.01586	68.5158	38.0515	Karpovich, 1968
Drozdovka Inlet	-	Eastern Murman	-	59	1961	2.4	68.3344	38.4226	Romanova, 1969
Nokuev Island's area	-	Eastern Murman	-	60	2003	1.3	68.354	38.4845	Milyutin, Sokolov, 2006
Ivanovskaya Inlet	-	Eastern Murman	-	61	1985	0.873	68.2798	38.72	Filippov, 1986
Ivanovskaya Inlet	-	Eastern Murman	-	61	2008	0.381	68.2798	38.72	our data
Yokanga Bay	-	Eastern Murman	-	62	1961	1.12	68.0349	39.602	Romanova, 1969
