# Supplementary material for: The Mussels That Came in From the Cold: Long‐Term Effects of the Population Collapse in the 1960s May Explain Low Abundances of Boreal Mussels in the Subarctic Despite the Warming
Source: Ecol Evol. 2026 Jun 3;16(6):e73763. doi: 10.1002/ece3.73763 (PMC13240005; doi:10.1002/ece3.73763)
Supplement: Supplementary file 5 — Table S4: Parameters of the fitted regression models (GAM(M)). [file ECE3-16-e73763-s003.xlsx]

## Sheet: Лист1
Table S4. Parameters of the fitted regression models (GAM(M)).
The basic levels in the models are Survey1960-1961 (Model 1), AreaKola Bay and its vicinty (Model 2) and Period1930-1979 (Model 3).
Significant p-values are in bold.
Model 1
Parametric coefficients
	Estimate	SE	t-statistic	p-value
(Intercept)	2.044	0.168	12.163	< 0.001
Survey1971	-2.563	0.435	-5.891	< 0.001
Survey1981	-2.824	0.92	-3.069	0.003
Survey2002-2005	-2.3	0.521	-4.413	< 0.001
Smooth terms (non parametric)
	e.d.f.	Ref.df	F	p-value
Longitude:Survey1960-1961	1	1	17.181	< 0.001
Longitude:Survey1971	1	1	0.802	0.375
Longitude:Survey1981	1	1	2.167	0.147
Longitude:Survey2002-2005	1	1	0.082	0.776
R2adjusted = 0.7; % Deviance explained: 73.6
Model 2
Parametric coefficients
	Estimate	SE	t-statistic	p-value
(Intercept)	1.348	0.503	2.679	0.008
AreaDalnie Zelenetsy area	-0.68	0.628	-1.083	0.281
AreaSeven Islands Archipelago area	-2.418	0.595	-4.062	< 0.001
Smooth terms (non parametric)
	e.d.f.	Ref.df	F	p-value
Year:AreaKola Bay and its vicinity	2.972	3.49	12.706	< 0.001
Year:AreaDalnie Zelenetsy area	2.922	3.428	6.956	< 0.001
Year:AreaSeven Islands Archipelago area	2.862	3.255	23.65	< 0.001
Site	13.027	36	0.93	< 0.001
R2adjusted = 0.735; % Deviance explained: 78.2
Model 3
Parametric coefficients
	Estimate	SE	t-statistic	p-value
(Intercept)	0.272	1.119	0.243	0.809
Period1980s-2010s	-0.966	1.065	-0.907	0.368
Smooth terms (non parametric)
	e.d.f.	Ref.df	F	p-value
Temperature:Period1930-1979	2.702	2.916	22.862	< 0.001
Temperature:Period1980-2020	1.073	1.141	1.19	0.298
Site	9.903	11	7.932	< 0.001
R2adjusted = 0.671; % Deviance explained: 73.3
