# Supplementary material for: The Mussels That Came in From the Cold: Long‐Term Effects of the Population Collapse in the 1960s May Explain Low Abundances of Boreal Mussels in the Subarctic Despite the Warming
Source: Ecol Evol. 2026 Jun 3;16(6):e73763. doi: 10.1002/ece3.73763 (PMC13240005; doi:10.1002/ece3.73763)
Supplement: Supplementary file 6 — Table S5: Parameters of individual mussel year‐of‐birth cohorts (generations) in the YaL population as used in BIO‐ENV and RDA. [file ECE3-16-e73763-s002.xlsx]

## Sheet: Лист1
Table S5. Parameters of individual mussel year-of-birth cohorts (generations) in the YaL population as used in BIO-ENV and RDA.
N0 and z are parameters of survivorship curves (see the main text for explanation) while N2-N10 are logarithmic values of mussel numbers at ages 2-10. Predicted values are highlighted with a fill.
Year of birth	N0	z	N2	N3	N4	N5	N6	N7	N8	N9	N10
1999	8.66648	-0.495769	7.01001	7.13966	6.52356	6.28102	6.07381	5.57973	5.82674	4.20456	3.24843
2000	8.98032	-0.512109	7.52168	7.56407	6.50379	6.83983	5.95584	6.20658	4.88345	4.75789	3.13549
2001	7.23273	-0.288613	8.32061	4.61512	5.3033	5.98394	5.82674	5.21244	5.16049	5.6204	3.52636
2002	8.42105	-0.508459	7.40413	6.89568	5.49306	6.06379	5.3703	5.33393	5.95584	3.7436	2.22462
2003	5.63807	-0.0847136	5.46864	5.17615	5.2933	5.2145	5.25096	5.92693	4.20469	4.87565	4.79093
2004	7.81554	-0.56413	6.01127	5.96294	5.55902	5.85076	5.57973	3.92197	2.22462	2.73837	2.17424
2005	9.43629	-0.761663	7.4579	7.1513	6.73637	5.86647	5.64013	3.24843	3.34299	2.58132	1.81966
2006	10.7221	-1.03349	8.65511	7.09465	6.84162	6.11975	4.75789	3.02195	2.45417	1.42069	0.387198
2007	11.034	-1.0922	8.18584	8.44312	7.03108	5.44674	4.2393	3.38856	2.29635	1.20415	0.111944
2008	8.92542	-0.534051	8.59044	7.47207	5.80212	5.86523	5.72111	5.18706	5.16049	4.11896	3.58491
2009	8.26727	-0.365524	7.42893	7.72013	6.10973	6.43965	6.07412	6.10144	5.51544	4.68444	4.61202
2010	9.44259	-0.475783	8.71297	7.59258	7.53946	7.06367	6.97868	6.11975	5.44674	5.16054	4.68476
2011	10.6248	-0.711048	8.92928	8.49167	7.78062	6.60021	7.21082	6.27099	4.93643	3.52636	3.51433
2012	9.59073	-0.711762	8.16721	7.45545	6.02466	6.67582	5.80212	4.6084	3.52636	3.18487	2.47311
2013	6.3068	-0.181303	5.9442	5.41053	6.22307	5.16049	5.21899	5.0073	4.85638	4.67508	4.49377
2014	6.73697	-0.239901	5.87423	6.08279	6.45559	5.53746	4.95053	5.05766	4.81776	4.57786	4.33796
