# Supplementary material for: The Mussels That Came in From the Cold: Long‐Term Effects of the Population Collapse in the 1960s May Explain Low Abundances of Boreal Mussels in the Subarctic Despite the Warming
Source: Ecol Evol. 2026 Jun 3;16(6):e73763. doi: 10.1002/ece3.73763 (PMC13240005; doi:10.1002/ece3.73763)
Supplement: Supplementary file 7 — Table S6: Results of BIO‐ENV analysis. [file ECE3-16-e73763-s001.xlsx]

## Sheet: Лист1
Table S6. Results of BIO-ENV analysis: the best combinations of environmental parameters, taken k at a time, as measured by Spearman's correlation coefficient (rs). Blue fill indicates the combination with maximum correlation.
Environmental parameters: Ta - Air Temperature, Tw - Water Temperature, Wind - wind speed, Waves - wave height. Seasons and periods for calculation (birth and lifespan) are indicated.
k	Combination of abiotic parameters	Correlation	rs
1	Spring_Wind_birth	0.2439	0.2439
2	Summer_Waves_birth, Spring_Wind_birth	0.235	0.235
3	Spring_Tw_birth, Spring_Wind_birth, Summer_Tw_lifespan	0.2331	0.2331
4	Spring_Tw_birth, Summer_Ta_birth, Spring_Wind_birth, Summer_Tw_lifespan	0.2436	0.2436
5	Spring_Tw_birth, Spring_Ta_birth, Summer_Ta_birth, Spring_Wind_birth, Summer_Tw_lifespan	0.2593	0.2593
6	Spring_Tw_birth, Spring_Ta_birth, Summer_Ta_birth, Winter_Waves_birth, Summer_Waves_birth, Spring_Wind_birth	0.2431	0.2431
7	Spring_Tw_birth, Spring_Ta_birth, Summer_Ta_birth, Summer_Waves_birth, Winter_Wind_birth, Spring_Wind_birth, Summer_Ta_lifespan	0.2397	0.2397
8	Spring_Tw_birth, Spring_Ta_birth, Summer_Ta_birth, Summer_Waves_birth, Winter_Wind_birth, Spring_Wind_birth, Summer_Tw_lifespan, Autumn_Ta_lifespan	0.2294	0.2294
9	Spring_Tw_birth, Spring_Ta_birth, Summer_Ta_birth, Summer_Waves_birth, Winter_Wind_birth, Spring_Wind_birth, Summer_Tw_lifespan, Summer_Ta_lifespan, Autumn_Ta_lifespan	0.2187	0.2187
10	Spring_Tw_birth, Summer_Tw_birth, Spring_Ta_birth, Summer_Ta_birth, Summer_Waves_birth, Winter_Wind_birth, Spring_Wind_birth, Summer_Tw_lifespan, Summer_Ta_lifespan, Autumn_Ta_lifespan	0.2046	0.2046
11	Spring_Tw_birth, Summer_Tw_birth, Autumn_Tw_birth, Spring_Ta_birth, Summer_Ta_birth, Summer_Waves_birth, Winter_Wind_birth, Spring_Wind_birth, Summer_Tw_lifespan, Summer_Ta_lifespan, Autumn_Ta_lifespan	0.1901	0.1901
12	Spring_Tw_birth, Summer_Tw_birth, Autumn_Tw_birth, Spring_Ta_birth, Summer_Ta_birth, Winter_Waves_birth, Summer_Waves_birth, Winter_Wind_birth, Spring_Wind_birth, Summer_Tw_lifespan, Summer_Ta_lifespan, Autumn_Ta_lifespan	0.1741	0.1741
13	Spring_Tw_birth, Summer_Tw_birth, Autumn_Tw_birth, Spring_Ta_birth, Summer_Ta_birth, Autumn_Ta_birth, Winter_Waves_birth, Summer_Waves_birth, Winter_Wind_birth, Spring_Wind_birth, Summer_Tw_lifespan, Summer_Ta_lifespan, Autumn_Ta_lifespan	0.1557	0.1557
14	Spring_Tw_birth, Summer_Tw_birth, Autumn_Tw_birth, Spring_Ta_birth, Summer_Ta_birth, Winter_Waves_birth, Summer_Waves_birth, Winter_Wind_birth, Spring_Wind_birth, Summer_Wind_birth, Autumn_Wind_birth, Summer_Tw_lifespan, Summer_Ta_lifespan, Autumn_Ta_lifespan	0.1358	0.1358
15	Spring_Tw_birth, Summer_Tw_birth, Autumn_Tw_birth, Spring_Ta_birth, Summer_Ta_birth, Autumn_Ta_birth, Winter_Waves_birth, Summer_Waves_birth, Winter_Wind_birth, Spring_Wind_birth, Summer_Wind_birth, Autumn_Wind_birth, Summer_Tw_lifespan, Summer_Ta_lifespan, Autumn_Ta_lifespan	0.1186	0.1186
16	Spring_Tw_birth, Summer_Tw_birth, Autumn_Tw_birth, Spring_Ta_birth, Summer_Ta_birth, Autumn_Ta_birth, Winter_Waves_birth, Summer_Waves_birth, Winter_Wind_birth, Spring_Wind_birth, Summer_Wind_birth, Autumn_Wind_birth, Summer_Tw_lifespan, Spring_Ta_lifespan, Summer_Ta_lifespan, Autumn_Ta_lifespan	0.0949	0.0949
17	Spring_Tw_birth, Summer_Tw_birth, Autumn_Tw_birth, Spring_Ta_birth, Summer_Ta_birth, Winter_Waves_birth, Summer_Waves_birth, Autumn_Waves_birth, Winter_Wind_birth, Spring_Wind_birth, Summer_Wind_birth, Autumn_Wind_birth, Spring_Tw_lifespan, Summer_Tw_lifespan, Spring_Ta_lifespan, Summer_Ta_lifespan, Autumn_Ta_lifespan	0.0779	0.0779
18	Spring_Tw_birth, Summer_Tw_birth, Autumn_Tw_birth, Spring_Ta_birth, Summer_Ta_birth, Autumn_Ta_birth, Winter_Waves_birth, Summer_Waves_birth, Autumn_Waves_birth, Winter_Wind_birth, Spring_Wind_birth, Autumn_Wind_birth, Spring_Tw_lifespan, Summer_Tw_lifespan, Autumn_Tw_lifespan, Spring_Ta_lifespan, Summer_Ta_lifespan, Autumn_Ta_lifespan	0.0566	0.0566
19	Spring_Tw_birth, Summer_Tw_birth, Autumn_Tw_birth, Spring_Ta_birth, Summer_Ta_birth, Autumn_Ta_birth, Winter_Waves_birth, Summer_Waves_birth, Autumn_Waves_birth, Winter_Wind_birth, Spring_Wind_birth, Summer_Wind_birth, Autumn_Wind_birth, Spring_Tw_lifespan, Summer_Tw_lifespan, Autumn_Tw_lifespan, Spring_Ta_lifespan, Summer_Ta_lifespan, Autumn_Ta_lifespan	0.0352	0.0352
20	Spring_Tw_birth, Summer_Tw_birth, Autumn_Tw_birth, Spring_Ta_birth, Summer_Ta_birth, Autumn_Ta_birth, Winter_Waves_birth, Summer_Waves_birth, Autumn_Waves_birth, Winter_Wind_birth, Spring_Wind_birth, Summer_Wind_birth, Autumn_Wind_birth, Winter_Tw_lifespan, Spring_Tw_lifespan, Summer_Tw_lifespan, Autumn_Tw_lifespan, Spring_Ta_lifespan, Summer_Ta_lifespan, Autumn_Ta_lifespan	0.0117	0.0117
21	Spring_Tw_birth, Summer_Tw_birth, Autumn_Tw_birth, Spring_Ta_birth, Summer_Ta_birth, Autumn_Ta_birth, Winter_Waves_birth, Spring_Waves_birth, Summer_Waves_birth, Autumn_Waves_birth, Winter_Wind_birth, Spring_Wind_birth, Summer_Wind_birth, Autumn_Wind_birth, Winter_Tw_lifespan, Spring_Tw_lifespan, Summer_Tw_lifespan, Autumn_Tw_lifespan, Spring_Ta_lifespan, Summer_Ta_lifespan, Autumn_Ta_lifespan	-0.0031	-0.0031
22	Spring_Tw_birth, Summer_Tw_birth, Autumn_Tw_birth, Spring_Ta_birth, Summer_Ta_birth, Autumn_Ta_birth, Winter_Waves_birth, Spring_Waves_birth, Summer_Waves_birth, Autumn_Waves_birth, Winter_Wind_birth, Spring_Wind_birth, Summer_Wind_birth, Autumn_Wind_birth, Winter_Tw_lifespan, Spring_Tw_lifespan, Summer_Tw_lifespan, Autumn_Tw_lifespan, Winter_Ta_lifespan, Spring_Ta_lifespan, Summer_Ta_lifespan, A…	-0.0185	-0.0185
23	Spring_Tw_birth, Summer_Tw_birth, Autumn_Tw_birth, Winter_Ta_birth, Spring_Ta_birth, Summer_Ta_birth, Autumn_Ta_birth, Winter_Waves_birth, Spring_Waves_birth, Summer_Waves_birth, Autumn_Waves_birth, Winter_Wind_birth, Spring_Wind_birth, Summer_Wind_birth, Autumn_Wind_birth, Winter_Tw_lifespan, Spring_Tw_lifespan, Summer_Tw_lifespan, Autumn_Tw_lifespan, Winter_Ta_lifespan, Spring_Ta_lifespan, Summ…	-0.0386	-0.0386
24	Winter_Tw_birth, Spring_Tw_birth, Summer_Tw_birth, Autumn_Tw_birth, Winter_Ta_birth, Spring_Ta_birth, Summer_Ta_birth, Autumn_Ta_birth, Winter_Waves_birth, Spring_Waves_birth, Summer_Waves_birth, Autumn_Waves_birth, Winter_Wind_birth, Spring_Wind_birth, Summer_Wind_birth, Autumn_Wind_birth, Winter_Tw_lifespan, Spring_Tw_lifespan, Summer_Tw_lifespan, Autumn_Tw_lifespan, Winter_Ta_lifespan, Spring_…	-0.0606	-0.0606
