# Supplementary material for: The Mussels That Came in From the Cold: Long‐Term Effects of the Population Collapse in the 1960s May Explain Low Abundances of Boreal Mussels in the Subarctic Despite the Warming
Source: Ecol Evol. 2026 Jun 3;16(6):e73763. doi: 10.1002/ece3.73763 (PMC13240005; doi:10.1002/ece3.73763)
Supplement: Supplementary file 8 — Table S7: Permutational assessment of redundancy analysis (RDA) results examining the association between demographic and environmental parameters of mussel generations in 1999–2014. [file ECE3-16-e73763-s006.xlsx]

## Sheet: Лист1
Table S7. Permutational assessment of redundancy analysis (RDA) results examining the association between demographic and environmental parameters of mussel generations in 1999-2014.
Significant p-values are in bold.
Terms	df	Variance	F	Permutation p-value
Whole model
Model	5	9.587	5.409	< 0.001
Residuals	10	3.545
Constrained axes
RDA1	1	6.553	18.486	< 0.001
RDA2	1	2.634	7.431	0.037
RDA3	1	0.229	0.65	0.979
RDA4	1	0.113	0.319	0.993
RDA5	1	0.057	0.161	0.993
Residuals	10	3.545
Constraints
Spring W at birth	1	1.358	3.832	0.0245
Summer Tw over life	1	2.846	8.028	0.001
Spring Tw at birth	1	2.402	6.776	0.002
Summer Ta at birth	1	1.04	2.935	0.056
Spring Ta at birth	1	0.872	2.46	0.086
Residuals	10	3.55
